# Supplementary material for: Multiscale modeling of influenza A virus replication in cell cultures predicts infection dynamics for highly different infection conditions
Source: PLoS Comput Biol. 2019 Feb 19;15(2):e1006819. doi: 10.1371/journal.pcbi.1006819 (PMC6396949; doi:10.1371/journal.pcbi.1006819)
Supplement: S1 Data — (XLS) [file pcbi.1006819.s002.xls]

## Sheet: MOI 73
Time (hpi)	mRNA (molecules/cell)		cRNA (molecules/cell)		vRNA (molecules/cell)		uninfected, non-apoptotic cells (%)		infected, non-apoptotic cells (%)		infected, apoptotic cells (%)		uninfected, apoptotic cells (%)		accumulated infectious virus particles (virions/mL)		accumulated total virus particles (particles/mL)		FPar (-)
	AVG	SD	AVG	SD	AVG	SD	AVG	SD	AVG	SD	AVG	SD	AVG	SD	AVG	SD	AVG	SD	AVG	SD
0	4.58817	2.82663	0.147223	0.147223	51.9347	27.1234	68.5583	4.38619	28.0737	3.91597	0.5787	0.0601075	4.29837	0.334633	3.37116e+07	0	-	-	-	-
0.5	77.7734	49.925	0.58417	0.58417	137.031	31.7991	4.9882	3.21168	89.421	6.42654	4.4712	3.28479	1.5333	1.31946	-	-	-	-	-	-
1	163.214	129.624	3.72124	4.14162	109.128	54.382	1.80615	1.696	90.7302	5.81411	6.80285	3.53476	0.60005	0.770534	-	-	-	-	-	-
1.5	230.902	117.534	11.6615	12.0848	118.736	52.8731	3.1908	3.00619	91.1658	6.92342	4.82725	3.28854	1.1268	1.31324	-	-	-	-	-	-
2	1440.48	546.349	58.7145	30.0868	281.75	166.097	1.61725	1.82837	93.6451	4.26767	3.8982	1.80934	0.80645	0.943917	-	-	-	-	-	-
3	13689.4	1808.43	192.335	108.816	3658.8	2304.98	2.3271	1.55549	93.6789	4.84531	3.5894	3.3852	0.73655	0.507632	-	-	-	-	-	-
4	24257.1	14481.4	252.456	137.123	9839.07	3965.47	1.3594	1.07302	88.9193	7.51165	8.54123	6.54638	1.14803	1.33055	2.38667e+06	2.79151e+06	1.35217e+08	1.35217e+08	4.1415	4.1415
8	15333.9	7572.57	422.131	145.465	17812.5	3835.05	1.16103	0.533633	91.2581	4.65243	6.28987	3.44512	0.894367	0.838184	5.09867e+07	1.97286e+07	2.206e+09	7.90495e+08	2.33326	0.914535
12	6508.72	3617.1	405.048	235.057	21530.9	8321.18	0.657767	0.242177	93.0608	3.00788	5.22757	2.74081	0.7239	0.655058	1.08987e+08	6.07389e+07	4.89539e+09	1.10447e+09	2.13047	1.54142
16	4453.18	3084.23	328.389	75.5898	22974.3	4008.38	1.77787	1.07603	87.9019	8.98873	7.97933	6.5668	2.23683	1.75459	1.54653e+08	1.06537e+08	6.7494e+09	1.39805e+09	2.43829	2.53214
20	2021.52	1781	440.669	183.362	31503.4	6840.93	0.240933	0.184803	78.2595	17.4054	20.3526	16.9918	0.9274	0.845443	1.73853e+08	1.15806e+08	8.38043e+09	1.54196e+09	1.18616	0.723407
24	1181.94	978.117	474.508	316.974	29844	12771.5	2.6087	4.0966	56.0653	18.2659	39.0448	22.8265	1.8614	1.02262	1.78887e+08	1.18096e+08	1.01831e+10	1.71258e+09	0.270568	0.0739048
28	-	-	-	-	-	-	0.551867	0.551512	32.1135	18.0306	65.6276	18.6317	1.57907	1.37537	180920000	1.18535e+08	1.13766e+10	1.62939e+09	0.184192	0.091556
32	-	-	-	-	-	-	0.1573	0.151437	22.8165	12.6654	75.7113	12.4312	0.872633	0.691678	181440000	1.18974e+08	1.1807e+10	1.64678e+09	0.131144	0.128021
36	-	-	-	-	-	-	0.286233	0.218584	23.1485	11.8037	75.3061	12.4021	0.818167	0.171708	1.81475e+08	1.18984e+08	1.19295e+10	1.68061e+09	0.0308792	0.0183981
Data are given as mean and standard deviation of three to four individual experiments. Raw data can be found in the sheet "MOI 73 - Raw data".

## Sheet: MOI 3
Experiment 1					Experiment 2					Experiment 3
Time (hpi)	accumulated infectious virus particles (virions/mL)	accumulated total virus particles (particles/mL)	FPar (-)		Time (hpi)	accumulated infectious virus particles (virions/mL)	accumulated total virus particles (particles/mL)	FPar (-)		Time (hpi)	accumulated infectious virus particles (virions/mL)	accumulated total virus particles (particles/mL)	FPar (-)
0	-	-	-		0	-	-	-		0	-	-	-
3	15360	-	-		3	10000	-	-		4	32000	-	-
6	44480	-	-		6	250000	-	-		8	320032000	7.26156e+09	0.440677
9	38804480	1.06807e+09	0.362897		9	130250000	4.90942e+09	0.264797		12	880032000	4.36556e+10	0.153871
12	262404480	9.91991e+09	0.252603		12	690250000	2.89547e+10	0.232894		16	1310032000	8.17648e+10	0.112834
24	1575404480	1.31637e+11	0.107873		15	1120250000	6.21464e+10	0.12955		20	1630032000	1.16521e+11	0.0920704
27	1803304480	1.60832e+11	0.0780618		18	1440250000	9.03972e+10	0.113271		24	1950032000	1.49713e+11	0.0964095
30	1896904480	1.8111e+11	0.0461575		21	1760250000	1.15003e+11	0.130053		28	2050032000	1.72676e+11	0.0435482
33	1964504480	1.9151e+11	0.065		24	2000250000	1.41368e+11	0.0910293		32	2093032000	1.90916e+11	0.0235743
48	1991384480	2.00126e+11	0.0311975		27	2076250000	1.68347e+11	0.0281698		36	2111032000	2.00271e+11	0.0192417
51	1992060480	2.01143e+11	0.0066514		30	2100250000	1.92952e+11	0.00975397		40	2114232000	2.04852e+11	0.00698425
57	1992099480	2.01143e+11	-		33	2101250000	2.04461e+11	0.0008689		44	2115232000	2.0781e+11	0.00338041
72	1992105024	2.01143e+11	-		36	2106850000	2.10933e+11	0.00865283		48	2115332000	2.08537e+11	0.00137711
					39	2107610000	2.13338e+11	0.0031607
					42	2107653000	2.13338e+11	-
					48	2107658600	2.13338e+11	-
					54	2107661800	2.13338e+11	-
					60	2107662800	2.13338e+11	-
					72	2107663360	2.13338e+11	-

## Sheet: MOI 0.0001
Time (hpi)	accumulated infectious virus particles (virions/mL)		accumulated total virus particles (virions/mL)		FPar (-)
	AVG	SD	AVG	SD	AVG	SD
0	-	-	-	-	-	-
8	83	43.9204	-	-	-	-
16	4.36675e+06	1.20143e+06	-	-	-	-
24	1.14367e+08	1.83969e+07	4.87371e+08	2.91625e+07	0.224971	0.0231091
32	617700083	2.25118e+08	6.03177e+09	8.71029e+08	0.0942825	0.0533639
40	8.82033e+08	1.28083e+08	1.29804e+10	1.55714e+09	0.0369774	0.0265399
48	9.44033e+08	9.78507e+07	1.55901e+10	1.51368e+09	0.0232663	0.0105576
56	9.52767e+08	9.47402e+07	1.64081e+10	1.38546e+09	0.0103176	0.00500348
64	9.5281e+08	9.47074e+07	1.64822e+10	1.32231e+09	0.000534721	0.000206092
72	952810223	9.47073e+07	1.64822e+10	1.32231e+09	-	-
80	9.52818e+08	9.46948e+07	1.64822e+10	1.32231e+09	-	-
Data are given as mean and standard deviation of three individual experiments. Raw data can be found in the sheet "MOI 0.0001 - Raw data".

## Sheet: MOI 73 - Raw data
Time (hpi)	mRNA (molecules/cell)				cRNA (molecules/cell)				vRNA (molecules/cell)				uninfected, non-apoptotic cells (%)			infected, non-apoptotic cells (%)			infected, apoptotic cells (%)			uninfected, apoptotic cells (%)			accumulated infectious virus particles (virions/mL)			accumulated total virus particles (particles/mL)			FPar (-)
	Exp 1	Exp 2	Exp 3	Exp 4	Exp 1	Exp 2	Exp 3	Exp 4	Exp 1	Exp 2	Exp 3	Exp 4	Exp 1	Exp 2	Exp 3	Exp 1	Exp 2	Exp 3	Exp 1	Exp 2	Exp 3	Exp 1	Exp 2	Exp 3	Exp 1	Exp 2	Exp 3	Exp 1	Exp 2	Exp 3	Exp 1	Exp 2	Exp 3
0	4.7844	3.60553	8.3471	1.61565	-	0.147223	-	-	33.1709	38.642	92.0923	43.8337	72.8123	68.8117	64.0509	23.8986	31.665	28.6574	0.5432	0.5448	0.6481	4.6168	3.9496	4.3287	-	-	-	-	-	-	-	-	-
0.5	-	-	113.076	42.4711	-	-	0.58417	-	-	-	114.546	159.516	-	7.2592	2.7172	-	84.8767	93.9652	-	6.7939	2.1485	-	2.4663	0.6003	-	-	-	-	-	-	-	-	-
1	-	41.2957	299.368	148.978	-	0.67647	2.04987	8.43737	-	93.8022	169.529	64.0539	-	3.0054	0.6069	-	86.619	94.8414	-	9.3023	4.3034	-	1.1449	0.0552	-	-	-	-	-	-	-	-	-
1.5	-	100.776	262.578	329.353	-	3.36377	6.09408	25.5265	-	179.787	87.8001	88.621	-	5.3165	1.0651	-	86.2702	96.0614	-	7.1526	2.5019	-	2.0554	0.1982	-	-	-	-	-	-	-	-	-
2	-	-	1054.15	1826.8	-	28.8782	58.2197	89.0456	-	199.92	172.443	472.885	-	2.9101	0.3244	-	90.6274	96.6628	-	5.1776	2.6188	-	1.4739	0.139	-	-	-	-	-	-	-	-	-
3	-	15679.2	13243.1	12146	-	316.385	113.004	147.616	-	6115.72	1544	3316.68	-	3.427	1.2272	-	90.2528	97.1051	-	5.9831	1.1957	-	1.0955	0.3776	-	-	-	-	-	-	-	-	-
4	27686.5	11386.7	43245.7	14709.5	84.7346	353.141	196.831	375.118	5562.36	14947.7	8318.46	10527.8	0.7339	2.5984	0.7459	84.0367	85.1522	97.5691	14.2202	10.0223	1.3812	0.5505	2.6726	0.221	5600000	1000000	560000	1.35217e+08	-	-	0.041415	-	-
8	19177.5	6610.29	20213.8	-	285.904	405.146	575.343	-	22036.8	16850.9	14549.7	-	1.4509	1.487	0.5452	89.9182	87.4226	96.4334	7.4777	8.9839	2.408	0.4836	1.8587	0.3408	48600000	71800000	32560000	3.0261e+09	2.14304e+09	1.44887e+09	0.0148744	0.0330372	0.0220861
12	8684.37	2737.78	10390.5	4222.2	482.863	237.91	702.47	196.949	29061.2	16564.8	28093.3	12404.4	0.3806	0.8285	0.7642	90.961	91.7147	96.5066	7.5642	5.9078	2.2107	0.2854	1.4769	0.4094	104600000	171800000	50560000	6.05322e+09	4.77955e+09	3.8534e+09	0.0184994	0.0379289	0.00748587
16	4855.52	1187.53	7316.5	-	255.043	324.084	406.039	-	23180.9	18866.7	26875.5	-	2.2738	2.5165	0.5433	91.2917	77.7112	94.7029	5.3217	15.4584	3.1579	1.0643	4.254	1.3922	128600000	271800000	63560000	8.19626e+09	6.64606e+09	5.4059e+09	0.0111991	0.053576	0.00837362
20	1554.41	520.618	3989.52	-	298.667	375.661	647.678	-	32704.1	24141.6	37664.4	-	0.454	0.1242	0.1446	87.2304	58.1988	89.3494	11.5778	39.9379	9.5422	0.1135	1.8012	0.8675	136200000	303800000	81560000	9.93818e+09	8.34834e+09	6.85477e+09	0.00436298	0.0187984	0.0124235
24	972.282	325.656	2247.89	-	297.665	285.409	840.449	-	36066.1	15153.8	38311.9	-	0.1818	0.3058	7.3385	58.9091	36.5443	72.7426	39.6364	61.5698	15.9283	0.9091	1.7329	2.9422	140500000	311400000	84760000	1.17207e+10	1.04914e+10	8.33739e+09	0.00241234	0.00354637	0.00215834
28	-	-	-	-	-	-	-	-	-	-	-	-	0.4	0.0922	1.1634	26	17.9345	52.4061	73.4	79.1148	44.3681	0.2	2.9507	1.5865	142900000	313800000	86060000	1.3012e+10	1.13644e+10	9.75328e+09	0.00185858	0.00274904	0.000918149
32	-	-	-	-	-	-	-	-	-	-	-	-	0.1698	0	0.3021	24.7878	9.281	34.3807	73.5993	89.0632	64.4713	0.764	1.6122	0.2417	143330000	314800000	86190000	1.34918e+10	1.17283e+10	1.0201e+10	0.000896269	0.0027477	0.000290344
36	-	-	-	-	-	-	-	-	-	-	-	-	0.3484	0.0433	0.467	25.9001	10.212	33.3333	72.4739	88.8793	64.5651	0.813	0.6491	0.9924	143373000	314843000	86208000	1.3666e+10	1.18117e+10	1.03109e+10	0.000246853	0.000515749	0.000163773

## Sheet: MOI 0.0001 - Raw data
Time (hpi)	accumulated infectious virus particles (virions/mL)			accumulated total virus particles (particles/mL)			FPar (-)
	Exp 1	Exp 2	Exp 3	Exp 1	Exp 2	Exp 3	Exp 1	Exp 2	Exp 3
0	-	-	-	-	-	-	-	-	-
8	76	43	130	-	-	-	-	-	-
16	4300076	3200043	5600130	-	-	-	-	-	-
24	104300076	103200043	135600130	4.60057e+08	4.83971e+08	5.18084e+08	0.217364	0.206624	0.250924
32	864300076	423200043	565600130	5.33745e+09	5.74876e+09	7.00911e+09	0.155821	0.0607812	0.0662453
40	907300076	743200043	995600130	1.1887e+10	1.22911e+10	1.47633e+10	0.00656538	0.0489125	0.0554542
48	950300076	843200043	1038600130	1.43736e+10	1.51114e+10	1.72852e+10	0.0172924	0.0354564	0.0170501
56	963300076	853200043	1041800130	1.53932e+10	1.58446e+10	1.79865e+10	0.01275	0.0136398	0.00456292
64	963343076	853276043	1041810130	1.55038e+10	1.59563e+10	1.79865e+10	0.000388992	0.000680449	-
72	963343506	853276603	1041810560	1.55038e+10	1.59563e+10	1.79865e+10	-	-	-
80	963343686	853300603	1041810660	1.55038e+10	1.59563e+10	1.79865e+10	-	-	-
